# Supplementary material for: Reconstructing the demographic history of divergence between European river and brook lampreys using approximate Bayesian computations
Source: PeerJ. 2016 Apr 7;4:e1910. doi: 10.7717/peerj.1910 (PMC4830234; doi:10.7717/peerj.1910)
Supplement: Supplemental Information 1 [file peerj-04-1910-s001.gz]

Archive with 13 entries (12 files):
- pop
- pop/pop1aaFULL
- pop/pop1breFULL
- pop/pop1ris.full
- pop/pop1bet
- pop/pop2hemFULL
- pop/pop2ris.full
- pop/pop2oir.full
- pop/pop2aaFULL
- pop/pop2bet
- pop/pop2breFULL
- pop/pop1oir.full
- pop/pop1hemFULL
