# Supplementary material for: Reconstructing the demographic history of divergence between European river and brook lampreys using approximate Bayesian computations
Source: PeerJ. 2016 Apr 7;4:e1910. doi: 10.7717/peerj.1910 (PMC4830234; doi:10.7717/peerj.1910)
Supplement: Supplemental Information 1 [file peerj-04-1910-s001.gz › pop/pop1aaFULL]

113	149	206	248	235	215	250	262	160	175	166	196	154
115	149	210	249	238	218	253	265	160	178	166	196	160
113	149	206	248	235	218	250	262	160	165	166	193	154
115	149	208	250	238	221	256	265	160	165	166	196	160
113	149	206	247	235	218	250	262	160	165	166	193	160
113	149	210	249	235	221	253	265	160	175	166	196	163
115	149	210	250	235	212	256	262	160	175	166	193	160
115	149	210	249	235	212	256	262	160	175	166	196	163
115	149	206	247	235	218	256	265	156	175	166	193	160
115	151	206	249	238	218	259	265	156	178	166	196	163
113	149	206	248	235	212	253	262	160	175	166	196	160
115	149	208	249	238	218	256	265	160	175	166	196	163
113	149	210	250	235	212	259	265	160	175	166	193	160
115	151	210	250	235	218	259	268	160	175	166	196	160
115	151	206	247	235	212	253	265	160	159	166	193	154
115	151	210	247	235	218	259	265	160	178	166	196	163
115	149	206	241	235	212	253	265	160	175	166	193	154
115	149	206	250	235	218	253	268	160	178	166	196	163
109	149	206	248	235	215	256	262	156	175	166	190	160
115	149	210	249	238	218	256	268	156	175	166	196	160
115	149	210	241	235	212	253	262	156	175	164	190	160
115	149	210	247	235	221	256	268	156	175	166	196	163
115	149	206	248	232	215	256	262	160	175	166	193	160
115	149	210	249	238	218	259	268	160	175	166	196	166
115	149	206	242	235	218	256	262	160	178	166	193	160
115	151	208	250	238	221	259	262	160	178	166	196	163
113	149	206	248	235	212	256	262	160	165	166	196	160
115	149	210	248	235	218	262	265	160	178	166	196	160
113	149	206	249	232	215	247	262	160	175	166	196	163
115	151	206	249	235	218	253	262	160	178	166	196	163
113	149	206	249	232	218	253	262	160	175	166	196	154
115	149	210	250	235	218	259	265	160	175	166	196	160
115	149	206	247	235	212	256	262	160	175	166	193	160
115	149	208	250	235	218	259	265	160	175	166	196	163
115	149	206	247	235	212	256	262	160	175	166	193	160
115	149	208	250	235	218	259	265	160	175	166	196	163
113	149	206	247	235	218	250	262	160	165	166	193	160
115	149	208	249	238	218	253	268	160	175	166	196	160
115	149	206	247	235	215	253	262	160	175	166	193	154
115	151	210	248	235	218	259	262	160	178	166	196	160
115	149	210	248	235	212	253	265	160	175	166	196	154
115	149	210	249	235	218	256	265	160	175	166	196	163
115	149	206	247	235	218	259	265	160	165	166	190	160
115	149	206	249	238	221	259	265	160	175	166	196	160
113	149	206	241	235	218	253	265	156	165	166	193	160
115	149	206	248	235	218	259	265	160	175	166	193	163
113	149	206	249	232	212	250	265	160	159	164	193	154
115	149	206	249	235	218	253	265	160	178	166	193	160
113	149	206	247	235	212	256	262	156	175	164	190	154
115	149	206	247	235	218	256	265	160	178	166	193	160
115	149	206	243	235	218	253	262	160	165	166	196	160
115	149	210	249	235	218	259	262	160	175	166	196	160
113	149	206	248	238	215	259	262	156	175	166	193	160
115	149	212	249	238	215	259	268	160	175	166	193	160
109	149	210	0	235	215	250	262	156	175	166	193	154
113	149	210	0	238	218	256	262	160	175	166	196	163
115	149	206	248	235	212	250	265	160	165	164	193	160
115	149	210	248	235	218	253	268	160	175	166	196	163
115	149	206	247	235	215	256	262	160	159	166	196	160
115	149	210	250	235	221	256	262	160	175	166	196	160
115	149	208	249	235	218	256	262	160	165	166	193	163
115	149	210	249	235	218	256	268	160	165	166	196	163
115	149	206	249	235	212	253	262	160	175	166	193	160
115	149	206	250	235	221	256	265	162	178	166	193	163
115	149	206	248	235	215	253	265	160	165	166	196	154
115	151	208	249	235	215	256	268	160	175	166	196	163
113	149	208	248	235	215	256	265	156	175	164	196	157
115	149	210	250	235	215	256	265	160	178	166	199	157
113	149	206	247	235	218	256	262	160	175	166	193	154
113	149	210	248	235	218	262	262	160	175	166	196	160
115	149	206	243	235	215	250	265	160	175	164	196	154
115	149	210	248	235	218	253	265	160	178	166	196	160
113	149	206	243	235	218	256	265	160	175	164	190	160
115	149	206	249	238	218	256	268	160	175	166	196	163
113	149	206	247	235	215	253	262	160	178	166	196	160
113	149	206	250	235	218	256	262	160	178	166	196	163
115	149	206	245	229	215	250	265	160	178	166	193	160
115	149	206	249	235	215	256	265	160	178	166	196	160
115	149	206	247	238	218	259	265	160	165	164	193	160
115	149	206	248	238	221	259	268	160	175	166	196	163
115	149	206	248	232	212	250	265	156	175	166	190	160
115	149	206	249	235	221	259	265	156	175	166	196	160
113	149	206	245	235	212	253	265	160	175	164	196	160
115	149	208	249	235	215	256	265	160	175	166	196	163
115	149	206	247	235	215	256	262	160	175	166	193	160
115	149	210	249	235	215	259	262	160	175	166	196	160
115	149	206	249	235	218	256	262	156	165	166	193	160
115	149	208	250	238	218	256	262	160	175	166	196	160
115	149	210	245	235	215	256	262	160	165	164	193	154
115	149	210	248	235	218	259	265	160	178	166	196	163
115	149	206	248	235	215	256	262	160	165	166	196	154
115	149	210	250	238	215	259	265	160	175	166	196	160
113	130	206	248	235	218	256	262	156	175	166	190	154
115	149	210	250	235	218	256	265	160	175	166	196	160
113	149	206	242	235	212	253	265	160	163	166	196	160
115	149	210	248	235	218	256	265	160	175	166	199	163
115	149	206	249	235	218	253	262	160	178	166	193	160
115	149	210	249	238	221	256	265	160	178	166	196	160
115	149	206	249	232	212	253	262	160	178	166	193	160
115	149	210	249	235	218	256	265	160	178	166	196	160
113	149	210	249	235	212	250	262	160	165	166	193	160
115	149	210	249	238	215	259	268	160	175	166	196	160
113	149	206	248	235	212	253	262	160	165	166	193	163
115	149	208	249	238	212	256	265	160	175	166	196	163
113	149	206	248	235	218	256	262	156	175	166	193	154
115	151	210	249	238	221	256	265	160	175	166	193	163
115	149	206	242	232	218	250	262	160	175	166	190	154
115	149	210	248	235	221	256	265	160	178	166	193	160
115	149	206	247	238	215	253	262	160	175	166	190	160
115	149	210	247	238	218	256	265	160	178	166	193	163
115	149	206	248	235	212	256	262	160	165	164	196	157
115	149	210	250	235	218	256	265	160	178	166	199	157
115	149	206	247	235	215	256	265	160	175	166	196	160
115	151	210	250	235	218	259	265	160	178	166	196	160
113	149	206	249	235	212	256	262	160	175	166	196	154
115	149	206	251	235	215	259	265	160	178	166	196	163
113	149	206	248	235	218	250	262	156	175	166	193	160
115	149	210	250	235	218	253	265	160	175	166	193	160
113	149	206	245	235	221	250	262	156	165	166	190	160
115	149	208	248	235	221	256	262	160	175	166	190	160
115	149	206	241	235	212	253	265	160	178	166	196	154
115	151	210	242	235	218	259	265	160	178	166	196	160
113	149	206	247	235	218	253	262	160	165	166	193	160
115	151	206	249	235	218	259	265	160	178	166	196	160
113	149	210	0	235	215	250	265	160	175	166	193	160
115	149	210	0	238	218	259	265	160	175	166	196	160
115	149	210	249	232	218	256	262	160	178	166	196	160
115	151	210	249	235	218	259	262	160	178	166	196	163
