# Supplementary material for: Reconstructing the demographic history of divergence between European river and brook lampreys using approximate Bayesian computations
Source: PeerJ. 2016 Apr 7;4:e1910. doi: 10.7717/peerj.1910 (PMC4830234; doi:10.7717/peerj.1910)
Supplement: Supplemental Information 1 [file peerj-04-1910-s001.gz › pop/pop1bet]

113	149	210	248	235	212	250	262	156	165	164	193	157
115	149	210	248	235	218	253	265	156	165	166	196	163
115	149	206	247	235	218	253	262	160	175	166	193	154
115	149	210	248	238	218	256	268	160	175	166	196	160
115	149	206	0	235	212	256	262	160	175	166	193	160
115	151	206	0	235	218	256	268	160	175	166	196	166
113	149	206	248	238	215	250	262	160	175	164	193	163
115	149	210	248	238	215	259	262	160	178	166	196	163
115	149	206	243	235	212	253	265	160	165	166	196	154
115	149	210	249	238	218	253	268	160	178	166	196	160
113	151	210	247	235	212	259	262	156	165	166	193	160
115	151	210	247	235	221	259	265	160	175	166	196	160
115	149	206	248	235	218	0	262	160	175	166	190	160
115	149	210	249	235	218	0	265	160	175	166	196	160
113	149	210	249	235	218	256	262	160	178	164	196	160
115	151	210	250	238	218	256	265	160	178	166	196	160
115	149	210	241	235	215	256	262	156	175	164	190	160
115	151	210	247	235	218	256	262	160	175	166	193	160
115	149	206	245	235	215	253	262	156	159	164	190	154
115	149	210	247	235	221	256	268	160	165	166	196	160
111	149	206	248	235	215	253	262	160	175	166	196	163
115	151	210	249	235	221	259	265	160	175	166	196	163
115	149	210	249	238	215	256	262	160	175	166	193	154
115	149	210	249	238	221	256	262	160	175	166	196	163
115	149	206	247	235	218	256	265	160	165	164	196	160
115	149	210	249	235	218	256	265	160	175	166	196	160
115	149	206	246	229	218	256	265	160	165	166	196	160
115	149	206	248	238	221	256	268	160	175	166	196	160
113	149	206	249	232	218	256	262	156	165	166	196	154
115	149	210	249	235	218	256	262	160	175	166	196	163
115	149	206	245	235	218	253	262	160	165	166	193	160
115	149	210	247	238	221	256	265	160	175	166	196	163
115	149	206	249	235	212	250	262	160	175	166	196	160
115	149	210	250	238	215	256	262	160	178	166	196	160
