# Supplementary material for: Reconstructing the demographic history of divergence between European river and brook lampreys using approximate Bayesian computations
Source: PeerJ. 2016 Apr 7;4:e1910. doi: 10.7717/peerj.1910 (PMC4830234; doi:10.7717/peerj.1910)
Supplement: Supplemental Information 1 [file peerj-04-1910-s001.gz › pop/pop2hemFULL]

113	149	208	245	235	212	250	262	160	165	166	193	154
115	149	208	245	235	218	253	262	160	175	166	193	163
113	149	208	249	235	212	250	265	160	175	164	193	163
115	151	210	249	238	218	253	265	160	178	164	193	163
113	149	206	251	235	215	250	265	160	175	166	199	157
115	151	206	251	238	215	253	265	160	175	166	199	157
115	149	206	249	235	212	253	262	160	175	166	196	163
115	149	208	249	238	215	259	265	160	178	166	196	163
113	149	208	249	235	215	250	265	160	165	166	193	154
115	149	210	249	238	218	259	265	160	175	166	196	160
113	149	206	249	235	212	253	265	160	165	164	196	154
115	149	208	249	238	215	253	265	160	165	166	196	160
113	149	206	247	235	212	250	262	160	165	166	196	157
115	151	210	250	238	215	256	265	160	165	166	199	169
113	149	206	249	229	212	253	265	160	175	166	196	154
113	149	210	249	235	218	256	268	160	175	166	196	160
115	149	206	249	235	218	250	265	160	165	164	196	154
115	149	210	249	238	218	250	265	160	178	166	196	160
115	149	206	249	238	212	250	262	160	165	166	193	154
115	151	210	249	238	215	253	265	160	175	166	196	160
113	149	208	249	238	215	250	265	160	165	164	196	154
115	151	210	249	238	218	256	265	160	175	166	196	160
113	149	208	245	235	218	256	262	160	165	164	196	154
115	151	210	245	238	218	259	265	160	175	166	196	154
113	149	208	245	235	218	253	262	160	175	166	196	154
115	149	208	249	238	218	259	265	160	175	166	196	154
113	149	206	249	235	212	253	265	160	165	166	190	154
115	151	210	249	238	215	259	265	160	175	166	193	160
115	149	206	245	238	215	253	265	160	165	166	196	154
115	151	208	250	238	218	256	265	160	178	166	196	154
113	149	206	249	235	218	250	262	160	165	166	193	154
115	149	206	249	238	221	256	265	160	175	166	196	163
115	149	208	249	235	215	250	262	160	178	164	196	154
115	149	210	249	238	218	259	265	160	178	166	196	154
113	149	206	249	235	218	250	265	160	165	164	190	154
113	149	210	249	238	221	253	265	160	165	166	193	154
113	149	208	249	235	218	250	262	160	165	166	193	154
115	149	210	249	235	218	259	265	160	175	166	196	163
113	149	208	249	238	215	253	265	160	165	166	196	160
115	149	210	249	238	218	259	265	160	175	166	196	163
113	149	206	249	235	215	253	265	160	165	164	193	154
115	149	208	249	238	218	256	265	160	165	166	196	163
115	149	206	249	238	218	250	262	160	175	166	196	154
115	149	210	249	238	218	256	265	160	178	166	196	160
113	149	208	249	235	215	253	262	160	165	166	190	160
115	149	210	249	238	218	256	265	160	165	166	196	163
113	149	208	245	235	212	253	265	160	165	164	196	154
115	151	210	245	238	212	259	265	160	165	166	196	160
113	149	210	249	238	215	250	265	160	165	164	196	154
115	149	210	249	238	215	259	265	160	165	166	196	163
115	149	208	245	235	215	250	265	160	159	166	193	154
115	149	208	249	235	218	253	265	160	175	166	196	160
113	149	206	249	235	215	250	265	160	165	166	196	154
115	149	208	249	235	218	256	265	160	175	166	196	160
113	149	206	249	238	218	253	265	160	165	166	196	154
113	149	208	249	238	218	253	265	160	175	166	196	160
115	130	210	245	235	218	253	265	160	175	166	193	154
115	149	210	249	238	218	253	265	160	175	166	196	160
113	149	206	245	235	215	253	259	160	165	166	196	154
115	149	208	249	235	215	259	265	160	165	166	196	154
115	149	206	245	235	218	253	262	160	165	166	196	154
115	149	208	245	235	218	256	265	160	178	166	196	160
115	149	208	249	235	215	250	265	160	175	166	193	160
115	149	210	249	238	215	253	265	160	175	166	196	160
113	149	206	245	238	218	256	262	160	165	166	193	160
115	149	210	249	238	218	259	262	160	165	166	196	160
113	149	206	249	235	215	250	265	160	165	166	193	154
115	149	208	249	235	218	253	265	160	175	166	196	160
115	149	208	249	235	215	250	262	160	165	166	193	154
115	149	210	251	238	218	250	265	160	178	166	196	163
115	149	206	245	235	215	253	265	160	165	166	196	154
115	151	208	250	235	215	253	265	160	175	166	196	160
115	149	206	248	235	215	250	262	160	165	166	193	157
115	151	208	248	238	215	256	265	160	165	166	193	157
113	149	208	249	235	212	250	262	160	165	166	196	154
115	149	210	249	238	215	253	265	160	165	166	196	160
115	151	208	249	238	218	253	265	160	175	166	196	154
115	151	210	249	238	218	253	265	160	175	166	196	154
115	149	206	248	238	215	253	262	160	165	164	196	154
115	149	206	248	238	218	259	265	160	175	166	196	163
115	130	206	249	235	215	250	265	160	165	166	193	154
115	151	210	249	238	215	253	265	160	165	166	196	163
113	149	208	245	235	215	253	265	160	165	164	196	160
115	151	210	249	238	218	259	265	160	165	166	196	163
115	149	206	249	238	212	256	265	160	175	166	193	154
115	149	210	249	238	218	256	265	160	178	166	196	163
115	151	206	245	238	215	250	265	160	175	166	196	0
115	151	206	248	238	218	259	265	160	175	168	196	0
115	149	206	249	235	215	253	265	160	175	164	193	160
115	151	208	249	238	215	256	265	160	178	166	196	160
115	151	206	249	235	215	250	262	160	165	166	196	154
115	151	208	251	238	218	250	265	160	175	166	196	160
115	149	206	249	238	215	250	262	160	165	0	193	154
115	151	210	249	238	218	253	265	160	175	0	193	163
113	149	208	249	235	215	250	265	160	175	166	196	154
115	149	208	249	238	221	253	265	160	175	166	196	163
113	149	206	249	235	215	253	262	160	165	166	196	154
115	149	210	249	238	218	259	265	160	175	166	196	160
113	149	206	249	235	215	250	265	160	165	166	193	154
115	151	206	249	238	218	253	265	160	175	166	196	160
115	149	208	245	235	215	253	265	160	165	164	196	160
115	151	210	249	235	218	256	265	160	165	166	196	163
113	149	206	245	235	218	253	265	160	165	166	196	154
115	149	210	249	238	218	256	265	160	175	166	196	160
115	149	206	249	235	215	250	259	160	175	166	193	163
115	149	210	249	238	221	259	265	160	178	166	196	163
115	149	206	249	238	218	253	262	160	165	164	196	154
115	149	206	249	238	221	256	265	160	178	164	196	160
115	149	206	249	235	218	250	265	160	165	164	196	160
115	149	206	249	238	221	250	265	160	165	166	196	163
115	149	208	245	235	212	253	262	160	165	0	193	154
115	149	208	249	238	218	256	265	160	178	0	193	160
115	149	208	245	235	218	253	262	160	165	166	196	154
115	149	210	249	238	221	256	265	160	175	166	196	163
115	149	206	245	235	218	256	265	160	175	166	193	154
115	149	210	249	238	218	259	265	160	178	166	196	160
115	149	206	249	235	215	250	265	160	165	166	196	154
115	149	210	249	235	221	253	265	160	175	166	196	163
115	130	206	245	235	212	250	265	160	165	166	193	163
115	149	208	249	238	218	253	265	160	165	166	196	163
115	149	206	245	235	218	250	262	160	165	164	193	160
115	149	208	249	238	221	259	265	160	165	166	196	160
113	149	206	250	235	218	250	265	160	175	164	196	154
115	149	208	249	238	218	253	265	160	175	164	196	160
115	149	210	249	235	215	259	265	160	165	164	193	154
115	151	210	249	235	218	259	265	160	165	166	196	163
115	149	206	249	235	215	250	262	160	175	166	193	154
115	149	210	250	238	218	256	265	160	175	166	196	163
113	149	206	245	235	215	253	262	160	165	166	193	163
115	149	206	249	238	218	253	265	160	175	166	193	163
