# Supplementary material for: Reconstructing the demographic history of divergence between European river and brook lampreys using approximate Bayesian computations
Source: PeerJ. 2016 Apr 7;4:e1910. doi: 10.7717/peerj.1910 (PMC4830234; doi:10.7717/peerj.1910)
Supplement: Supplemental Information 1 [file peerj-04-1910-s001.gz › pop/pop2ris.full]

109	149	206	249	235	212	250	262	160	175	166	193	160
115	149	210	249	238	218	253	268	160	178	166	193	163
113	149	206	247	235	218	250	262	156	165	166	190	160
115	151	206	249	235	218	253	268	160	178	166	196	160
109	149	206	249	235	218	253	265	160	175	166	193	160
115	149	210	249	238	218	253	268	160	178	166	193	160
113	149	206	248	235	218	250	265	160	165	166	190	160
115	149	206	249	235	221	256	268	160	175	166	193	160
109	149	206	247	235	218	256	262	160	178	166	193	160
115	149	210	249	235	218	259	268	160	178	166	193	160
109	149	206	248	235	218	250	262	160	175	164	190	157
115	149	206	249	235	218	253	262	160	175	166	196	160
115	149	206	248	235	215	250	262	160	165	166	196	160
115	149	210	249	238	218	259	268	160	175	168	196	163
111	130	206	248	235	218	250	262	156	165	164	193	154
115	149	206	249	235	221	259	268	160	175	166	196	163
113	149	208	249	235	218	253	265	160	175	164	196	160
115	149	210	250	235	218	256	268	160	178	166	196	160
115	149	206	248	235	218	250	262	160	175	166	196	160
115	149	210	249	238	221	250	262	160	178	166	196	163
115	149	206	249	235	218	250	262	160	165	166	190	160
115	151	210	249	235	218	253	265	160	175	166	196	160
113	149	206	241	235	218	253	262	160	175	166	190	160
115	149	210	248	235	218	256	265	160	175	168	196	163
113	149	206	249	235	218	250	268	160	165	166	190	163
115	149	210	250	238	218	253	268	160	165	166	193	166
115	149	206	249	235	218	250	262	160	178	164	190	157
115	149	210	250	235	221	253	265	160	178	168	196	166
115	149	206	248	235	215	250	265	160	175	166	193	160
115	149	206	249	238	218	250	268	160	175	166	196	160
115	149	206	248	235	215	253	262	156	175	166	193	160
115	149	206	249	235	218	256	265	160	178	166	193	163
109	149	206	245	235	215	250	262	160	165	164	193	160
115	151	206	248	238	218	253	268	160	175	166	196	160
115	149	206	249	235	212	250	262	160	175	166	196	160
115	151	206	249	235	218	256	268	160	175	166	196	160
109	130	206	249	235	215	250	265	160	165	166	190	160
113	151	206	249	235	221	250	268	160	178	166	193	160
113	149	206	249	238	218	253	262	160	175	166	193	160
115	149	206	249	238	221	253	262	160	178	168	196	160
113	149	206	249	235	218	256	262	160	165	166	190	160
115	149	206	249	235	221	256	268	160	175	166	193	160
115	149	206	249	235	218	250	262	156	175	164	196	160
115	151	206	249	235	218	256	268	160	178	166	196	160
113	149	206	243	235	218	253	262	160	165	166	190	160
115	149	210	248	235	221	253	262	160	175	166	196	160
113	130	206	249	235	218	253	262	160	175	166	193	160
115	149	206	249	235	221	256	265	160	175	166	196	160
115	130	206	249	235	215	250	262	160	175	166	193	163
115	149	206	249	235	218	253	268	160	175	166	196	163
115	149	206	248	235	218	253	262	160	175	164	193	160
115	149	210	249	235	218	253	262	160	175	166	193	160
109	149	206	248	235	218	250	265	160	165	164	196	163
113	149	206	248	235	218	256	265	160	178	166	196	163
115	149	206	248	229	218	253	265	160	165	166	190	160
115	151	210	250	235	218	259	265	160	175	166	196	160
111	130	206	249	235	218	0	0	160	175	166	190	160
111	149	206	249	238	218	0	0	160	175	166	196	163
123	149	206	248	235	215	256	262	160	175	166	193	160
123	149	208	248	235	221	256	265	160	175	166	196	160
119	149	206	248	235	215	253	265	160	165	166	193	160
121	149	210	249	235	218	253	268	160	175	166	196	160
115	130	206	248	238	215	253	265	160	175	166	196	160
115	151	206	249	238	218	253	265	160	175	166	196	163
109	130	206	243	235	218	250	262	160	175	166	193	154
115	149	206	249	235	218	253	268	160	178	166	193	163
113	149	206	243	235	218	250	265	160	175	166	190	160
115	149	210	249	235	221	253	265	160	178	166	196	160
113	149	206	249	235	218	253	259	156	175	166	193	160
115	149	210	249	235	218	256	265	160	178	166	196	160
109	149	206	248	235	218	253	262	160	175	166	190	160
115	151	206	249	238	221	256	268	160	175	166	193	160
115	149	206	249	235	215	250	262	160	175	166	190	160
115	151	210	249	235	221	253	262	160	178	166	196	160
115	149	210	248	235	218	250	262	160	165	166	190	160
115	149	210	249	235	218	253	265	160	175	166	193	160
115	130	206	248	235	215	250	262	160	175	166	193	160
115	149	210	249	235	221	250	262	160	175	166	196	163
115	149	206	247	235	218	250	265	156	175	166	190	160
115	149	206	248	235	218	259	265	160	175	166	193	163
115	149	206	249	238	218	250	262	160	178	166	196	157
115	149	206	249	238	218	250	268	160	178	166	196	157
113	130	206	249	235	215	250	262	156	165	166	190	160
115	149	210	249	235	218	250	268	160	175	166	196	163
115	149	208	249	235	215	253	265	160	165	166	193	160
115	149	210	249	235	218	253	265	160	178	166	196	163
109	130	206	249	235	218	253	262	160	165	166	193	160
115	151	206	249	235	218	253	262	160	178	166	196	160
115	149	206	249	235	215	250	262	160	175	166	196	160
115	151	210	249	235	218	253	265	160	178	166	196	163
113	149	206	249	235	215	256	262	160	175	166	193	160
115	149	210	249	235	221	256	265	160	175	166	193	163
109	149	206	248	235	215	250	262	160	165	166	190	160
115	149	210	248	235	221	259	265	160	175	166	193	163
115	149	206	248	235	218	250	262	160	175	166	196	160
115	149	210	249	238	218	253	268	160	178	166	196	163
115	149	206	245	235	215	250	262	160	175	166	193	160
115	149	208	249	235	218	256	265	160	175	166	196	160
115	149	206	248	238	218	250	265	160	175	166	193	160
115	149	210	250	238	218	253	268	160	178	166	196	160
115	149	206	249	235	218	253	265	160	175	166	193	160
115	149	206	249	235	218	253	268	160	175	166	196	160
109	149	208	243	235	215	253	262	160	175	164	193	160
109	149	210	249	235	218	259	268	160	175	166	193	163
115	151	208	248	235	218	253	262	160	175	166	193	160
115	151	210	249	235	218	253	268	160	178	166	193	160
113	149	206	245	235	215	250	262	160	175	166	190	160
115	149	210	249	235	218	250	268	160	178	166	196	160
115	130	206	248	235	218	253	265	160	175	164	196	160
115	130	208	249	238	218	256	265	160	175	166	196	160
111	149	206	249	238	218	250	265	160	175	166	196	160
115	149	206	249	238	221	253	265	160	175	166	196	163
109	149	206	249	235	218	256	259	156	175	166	193	163
115	151	210	249	235	218	259	262	160	178	166	193	163
115	149	210	248	235	215	256	262	160	175	166	190	160
115	149	210	249	235	218	259	268	160	175	166	193	163
115	149	206	248	235	218	250	262	160	175	166	193	160
115	149	206	249	238	218	253	265	160	178	166	193	160
