# Supplementary material for: Reconstructing the demographic history of divergence between European river and brook lampreys using approximate Bayesian computations
Source: PeerJ. 2016 Apr 7;4:e1910. doi: 10.7717/peerj.1910 (PMC4830234; doi:10.7717/peerj.1910)
Supplement: Supplemental Information 1 [file peerj-04-1910-s001.gz › pop/pop2oir.full]

113	149	206	248	235	218	253	265	156	165	166	196	163
113	149	206	249	235	218	253	265	160	159	166	196	160
115	149	206	249	235	218	259	265	160	175	166	196	163
113	149	206	245	235	215	256	262	156	165	166	193	154
115	151	208	249	238	215	256	265	160	175	166	196	163
113	147	206	0	0	0	250	262	160	163	164	196	160
115	149	208	0	0	0	256	265	160	175	164	196	163
113	149	206	248	238	215	256	262	160	159	166	196	163
115	151	206	249	238	218	256	262	160	175	166	196	163
113	149	206	247	238	212	250	262	156	165	164	193	154
115	151	206	249	238	218	259	262	160	175	166	196	160
113	149	206	249	235	212	253	259	160	175	164	193	160
115	149	210	249	238	218	253	265	160	175	166	196	163
113	147	206	0	235	215	250	262	160	0	164	0	160
113	149	206	0	238	215	259	262	160	0	166	0	160
115	149	206	248	235	218	250	262	160	175	166	193	160
115	151	210	249	238	218	253	265	160	178	166	196	160
115	149	206	248	235	215	250	262	156	175	164	196	154
115	149	206	248	235	221	259	262	160	175	166	196	163
115	151	206	248	238	218	256	262	160	159	166	193	154
115	151	206	249	238	218	256	262	160	175	166	196	163
115	149	206	249	235	218	253	265	156	175	166	196	163
113	149	206	245	235	218	250	262	160	165	166	196	160
113	149	206	245	232	212	253	262	160	159	164	193	160
115	149	210	248	235	218	253	265	160	175	166	196	163
113	147	206	249	235	215	250	262	160	165	164	196	160
115	149	210	249	235	218	259	262	160	178	166	196	163
113	151	206	249	235	215	250	262	156	175	164	196	163
115	151	206	250	235	218	250	262	160	175	166	196	163
113	149	206	249	235	215	256	265	156	175	164	196	160
115	151	206	249	238	215	256	265	160	175	166	196	163
113	151	206	248	235	218	250	265	156	175	164	196	163
115	151	206	249	238	218	259	265	160	175	164	196	163
113	149	206	249	235	215	250	262	160	159	164	196	154
115	151	206	249	235	215	256	262	160	175	166	196	163
113	149	206	248	235	215	250	262	156	159	164	196	163
115	151	206	249	238	218	256	262	160	175	166	196	163
113	151	206	245	232	218	250	265	156	159	164	196	160
115	151	206	248	238	218	256	268	160	175	166	196	163
115	149	210	249	235	218	256	265	160	175	166	196	163
113	151	206	248	235	218	256	265	160	175	164	196	154
113	149	206	249	235	215	250	262	160	159	164	193	154
115	151	206	249	235	215	256	265	160	163	166	196	163
113	151	206	249	238	218	256	265	160	175	164	196	154
113	149	206	248	235	215	256	262	156	175	164	193	160
115	149	206	248	235	218	259	265	160	175	166	196	163
113	149	206	247	235	212	250	262	160	175	164	196	163
115	149	206	248	235	215	253	262	160	178	166	196	163
115	149	206	247	235	215	256	262	156	165	166	196	163
115	149	206	249	238	218	259	262	156	178	166	196	163
113	149	206	247	232	212	253	265	160	175	166	196	163
115	149	208	249	235	218	253	265	160	175	166	196	163
113	149	206	245	235	215	250	265	160	159	164	196	160
113	151	206	247	238	215	250	262	156	175	164	196	154
115	151	206	250	238	218	256	265	160	175	166	196	163
113	149	206	248	0	215	250	262	156	159	166	196	154
113	151	206	249	0	218	256	262	160	175	166	196	163
113	149	206	249	235	218	250	262	160	159	164	196	163
113	149	206	249	238	218	250	262	160	175	164	196	163
113	149	206	249	235	218	250	265	156	175	164	193	163
115	151	210	251	235	218	250	265	160	175	166	196	163
115	151	208	248	235	218	256	265	160	178	166	196	163
113	147	206	248	235	218	250	262	156	175	166	193	163
113	147	206	241	232	0	253	265	160	159	164	196	154
113	149	206	249	238	0	256	265	160	178	164	196	163
113	151	206	249	235	218	253	262	160	175	164	196	160
115	151	206	249	235	218	253	265	160	175	166	196	163
115	149	206	251	238	218	259	265	160	175	166	196	163
115	151	206	245	235	215	250	262	156	165	164	196	163
115	151	206	248	238	218	256	265	160	178	166	196	163
115	149	206	248	235	215	250	265	156	175	166	193	160
115	149	210	248	235	218	253	265	160	175	166	196	160
115	151	206	241	235	219	250	262	160	178	164	196	160
115	151	208	248	235	221	256	262	160	178	166	196	163
115	149	206	249	235	218	250	262	160	175	166	196	163
115	149	206	249	238	221	259	265	160	175	166	196	163
113	151	206	248	235	218	253	265	160	175	164	193	160
115	151	208	248	238	218	259	265	160	175	166	196	163
115	149	206	248	235	215	256	262	160	175	166	193	160
115	149	206	249	238	221	259	265	160	175	166	196	163
113	149	208	249	232	218	253	262	160	175	166	196	154
115	151	210	249	235	218	256	265	160	175	166	196	163
115	149	206	247	235	218	256	265	160	159	166	196	160
115	151	210	248	238	218	259	268	160	178	166	196	163
113	149	206	249	235	215	256	262	156	175	164	196	163
115	151	208	249	238	218	259	262	160	175	166	196	163
115	149	206	242	235	218	256	262	160	175	166	193	160
115	151	210	248	235	218	256	262	160	178	166	196	163
115	149	206	247	235	218	253	262	160	165	166	196	163
115	149	206	248	235	218	253	265	160	175	166	196	163
115	149	206	248	235	218	253	262	156	165	164	196	160
115	151	210	248	238	218	259	262	160	175	166	196	163
115	149	206	249	235	218	250	262	160	175	166	193	163
115	149	210	249	235	218	253	262	160	175	166	196	163
113	149	206	247	235	215	250	262	156	159	166	193	160
115	151	210	248	238	218	250	262	160	175	166	196	163
115	149	206	247	235	218	250	262	160	165	164	193	160
115	149	210	248	235	221	253	265	160	175	166	196	163
113	149	206	248	235	218	256	262	160	175	166	193	160
115	149	206	249	238	218	256	262	160	178	166	196	163
113	149	206	248	235	218	250	262	160	175	166	196	160
115	151	210	249	235	221	256	265	160	178	166	196	163
115	149	206	249	235	212	253	262	0	165	166	196	160
115	149	210	249	235	212	259	265	0	175	166	196	163
113	149	206	248	235	218	250	262	160	0	166	196	154
115	149	208	249	238	218	256	262	160	0	166	196	163
115	151	206	247	232	218	253	262	160	175	166	196	160
115	151	206	249	235	218	256	262	160	175	166	196	163
115	149	206	247	235	215	256	262	160	159	166	193	160
115	149	210	249	238	221	259	262	160	175	166	196	163
115	149	206	245	238	215	250	262	156	175	166	193	163
115	149	210	249	238	215	259	265	160	175	166	196	163
113	149	206	249	235	215	253	262	160	175	166	193	154
115	151	210	249	238	218	256	265	160	178	166	196	160
113	149	206	248	235	215	250	262	160	175	166	193	154
115	149	210	249	238	218	256	268	160	178	166	193	160
115	149	206	249	235	218	250	265	156	165	164	196	160
115	149	208	251	238	218	253	265	160	175	166	196	163
113	149	206	247	235	218	256	0	160	165	166	196	160
115	149	210	248	235	218	259	0	160	175	166	196	163
113	149	208	247	235	215	250	262	156	159	166	196	160
115	149	210	249	235	215	256	265	160	165	166	196	163
113	149	206	249	235	218	250	262	156	175	164	196	154
115	149	210	249	238	221	250	265	160	175	166	196	160
113	149	206	249	235	218	256	262	160	175	166	193	160
115	149	206	249	238	218	256	262	160	175	166	196	160
115	149	206	247	235	218	256	262	160	165	166	196	160
115	149	210	248	235	218	259	262	160	175	166	196	163
113	149	206	245	238	218	256	262	156	175	164	193	154
115	149	210	251	238	218	259	265	160	175	166	193	163
113	149	206	249	235	215	250	262	160	165	166	193	154
115	151	206	249	238	218	256	262	160	175	166	196	160
115	149	206	249	235	218	250	262	160	165	164	193	154
115	149	210	249	235	218	256	265	160	175	166	196	154
0	149	206	0	235	0	0	0	0	159	166	193	160
0	151	206	0	238	0	0	0	0	175	166	196	160
115	149	206	0	238	218	250	265	160	175	166	193	160
115	151	206	0	238	221	256	268	160	178	166	196	163
113	149	206	247	235	215	250	262	160	175	166	193	163
113	151	206	249	235	218	250	265	160	178	166	196	163
113	149	206	245	235	218	256	262	160	175	166	193	160
115	151	206	247	238	218	256	265	160	175	166	196	163
113	149	206	0	235	218	256	265	160	175	166	0	0
115	149	206	0	235	218	262	268	160	175	166	0	0
113	149	206	248	235	215	250	265	156	159	166	196	160
115	149	206	249	235	218	259	268	156	175	166	196	163
113	149	206	241	235	218	253	262	160	175	164	193	154
115	149	210	249	238	218	259	268	160	178	166	196	160
