# Supplementary material for: Reconstructing the demographic history of divergence between European river and brook lampreys using approximate Bayesian computations
Source: PeerJ. 2016 Apr 7;4:e1910. doi: 10.7717/peerj.1910 (PMC4830234; doi:10.7717/peerj.1910)
Supplement: Supplemental Information 1 [file peerj-04-1910-s001.gz › pop/pop2aaFULL]

113	149	206	248	229	215	256	262	160	159	166	196	154
115	151	210	249	238	215	259	265	160	175	166	196	154
115	149	206	247	235	215	250	262	160	175	164	190	154
115	151	208	248	235	218	262	265	160	175	166	193	163
115	149	206	248	238	212	256	259	160	175	164	190	160
115	149	210	248	238	215	256	265	160	178	166	190	163
113	149	206	247	235	212	250	259	0	159	164	190	163
115	151	206	248	238	215	253	262	0	175	164	190	163
115	149	206	248	238	215	256	262	160	159	164	190	0
115	151	206	248	238	218	259	262	160	159	166	196	0
113	149	206	247	235	212	253	262	160	175	164	196	154
115	151	210	248	238	218	256	268	160	175	166	196	163
115	149	206	243	238	212	253	259	160	165	166	190	154
115	151	210	249	238	218	256	268	160	175	166	196	160
115	149	206	248	235	218	250	265	160	175	166	196	163
115	149	210	248	238	218	256	265	160	178	166	196	163
113	149	210	248	229	212	250	265	160	159	164	193	154
115	149	210	249	238	215	259	268	160	175	166	193	154
113	149	206	248	238	215	259	262	160	165	166	190	163
115	151	210	249	238	215	259	268	160	175	166	190	163
115	149	206	249	235	215	256	262	160	175	166	196	154
115	151	210	249	238	218	259	268	160	178	166	196	163
113	149	206	243	235	215	253	262	160	175	164	190	154
115	149	210	249	238	215	259	265	160	175	166	193	163
115	149	206	247	235	215	253	259	160	159	164	190	154
115	149	208	248	235	218	256	265	160	175	166	190	154
113	149	206	248	238	218	250	262	160	159	164	190	154
115	151	208	249	238	218	259	265	160	175	166	190	163
115	149	206	248	238	215	250	262	160	159	164	196	154
115	151	206	248	238	215	259	265	160	159	164	196	154
115	149	206	248	235	215	259	268	160	175	166	193	154
115	149	208	248	235	215	259	268	160	178	166	196	163
113	149	206	248	238	218	250	262	160	165	164	196	157
115	151	210	252	238	218	259	265	160	175	166	196	163
115	149	206	247	238	212	259	262	160	175	164	190	154
115	149	206	248	238	218	259	265	160	175	166	193	154
115	149	208	247	235	215	250	265	160	175	164	190	154
115	149	210	248	235	218	256	268	160	175	166	196	154
113	149	206	248	238	215	259	265	160	159	164	190	154
115	149	210	248	238	218	259	268	160	175	166	196	154
113	149	206	248	235	212	253	262	160	175	166	193	154
115	151	210	248	238	215	256	265	160	178	166	196	163
113	149	206	248	235	215	256	262	156	175	164	190	154
115	149	208	248	235	218	256	265	160	175	166	193	160
115	149	210	247	235	215	253	259	160	175	164	193	163
115	149	210	248	235	218	256	265	160	178	166	196	163
115	149	206	247	235	215	250	259	160	159	164	190	163
115	149	208	248	235	218	250	262	160	175	166	196	163
113	149	206	248	235	212	250	259	160	175	166	190	154
115	149	210	248	238	215	256	265	160	175	166	193	163
113	149	206	248	235	215	250	262	160	175	166	190	160
115	149	210	249	235	218	256	265	160	175	166	196	163
115	149	206	248	235	215	253	265	160	175	166	193	154
115	149	210	249	238	218	259	265	160	175	166	193	163
115	149	206	248	238	215	256	262	160	175	164	190	163
115	151	210	248	238	218	259	265	160	178	166	196	163
115	149	206	248	235	212	253	262	160	159	164	196	154
115	151	210	248	238	215	253	265	160	175	164	196	154
113	149	206	247	235	215	250	262	160	159	166	190	154
115	149	210	249	238	218	253	268	160	165	166	193	163
113	149	206	247	235	215	253	262	160	175	164	190	154
115	149	206	247	238	215	256	265	160	175	164	196	160
115	149	208	243	235	215	259	259	160	175	166	196	154
115	149	208	248	235	215	259	262	160	175	166	196	163
115	151	206	248	235	215	250	259	160	159	164	193	163
115	151	210	249	238	215	259	268	160	175	166	196	163
115	149	206	249	238	215	250	262	160	175	166	190	163
115	151	210	249	238	215	253	265	160	178	166	193	163
113	149	206	248	235	218	253	262	160	159	166	190	154
115	151	206	248	238	218	259	265	160	175	166	190	166
115	147	206	243	238	212	250	259	160	175	160	190	154
115	147	210	249	238	218	256	265	160	175	162	190	163
113	149	206	248	235	212	250	262	160	159	164	190	163
115	149	206	249	238	218	253	265	160	159	164	190	163
115	149	206	248	235	215	250	265	160	159	166	190	163
115	149	208	249	238	215	259	268	160	175	166	196	163
115	149	210	248	235	212	250	259	160	175	166	190	163
115	151	210	248	235	218	256	262	160	175	166	196	163
115	149	206	0	235	215	0	259	160	159	164	190	163
115	151	206	0	238	215	0	262	160	159	166	190	163
115	149	206	247	238	215	259	262	160	175	164	190	154
115	149	210	249	238	215	259	262	160	178	166	196	160
113	151	206	249	235	215	253	262	160	175	166	196	154
115	151	206	249	238	215	259	268	160	178	166	196	154
115	149	206	247	238	215	253	262	160	165	164	190	163
115	151	210	252	238	215	256	265	160	175	166	190	166
115	149	206	247	235	212	253	259	160	159	164	193	154
115	149	206	250	238	218	259	262	162	175	166	193	163
113	151	206	248	238	215	250	262	160	175	166	190	154
115	151	208	249	238	215	253	262	160	178	166	190	163
115	149	206	248	235	212	253	262	160	165	166	190	154
115	149	206	249	238	215	256	262	160	175	166	190	154
115	149	206	248	235	212	253	259	160	165	166	190	154
115	151	206	248	238	218	253	262	160	175	166	196	163
113	149	206	243	235	215	253	259	160	175	164	196	154
115	151	206	247	238	218	259	262	160	175	166	196	160
115	149	208	247	238	215	256	262	160	175	164	190	154
115	149	210	249	238	218	256	268	160	175	166	193	166
115	149	206	248	235	215	250	259	160	175	164	190	154
115	151	210	249	238	218	259	262	160	175	166	193	163
115	149	206	247	235	215	256	259	160	159	166	196	154
115	149	210	248	235	215	259	265	162	159	166	196	154
115	149	206	248	235	215	250	262	160	159	166	190	154
115	151	208	249	238	215	259	265	160	175	166	196	163
113	149	206	243	238	215	250	265	160	159	166	196	163
115	149	210	248	238	218	256	268	160	178	166	196	163
113	149	206	249	238	215	253	259	160	175	164	190	154
115	149	210	249	238	215	259	259	160	175	166	196	154
115	149	206	248	235	212	250	262	160	165	164	190	163
115	151	210	248	238	218	250	268	160	175	166	196	163
113	149	206	243	235	215	256	259	160	159	164	196	154
115	149	208	249	238	218	259	262	160	175	166	196	154
115	149	206	248	232	215	253	262	160	159	164	190	160
115	151	208	248	238	215	259	262	160	175	166	190	163
115	149	206	249	238	212	256	265	160	165	164	193	163
115	151	208	249	238	215	256	268	160	175	166	193	163
115	149	206	249	235	215	256	265	160	159	166	190	163
115	149	210	249	238	218	259	265	162	159	166	196	163
115	149	206	249	238	218	250	265	160	175	166	190	163
115	149	206	249	238	218	256	265	160	175	166	190	163
0	149	210	0	235	218	0	0	160	0	166	190	154
0	149	210	0	238	218	0	0	160	0	166	190	163
115	149	210	248	235	215	253	259	160	175	164	190	154
115	149	210	250	235	218	259	268	160	175	166	196	163
115	149	206	248	238	218	250	259	160	159	164	193	163
115	149	210	249	238	218	256	262	160	175	166	196	163
115	149	206	249	235	218	256	265	160	175	166	190	154
115	149	210	249	235	218	259	265	160	175	166	196	163
115	149	206	248	235	215	250	259	160	165	166	190	154
115	151	208	247	238	218	256	262	160	175	166	190	163
115	149	206	248	238	218	250	259	160	175	164	196	154
115	149	208	250	238	218	253	262	160	175	166	196	154
115	149	208	248	238	215	256	259	160	159	166	190	154
115	151	210	248	238	218	259	259	160	175	166	196	163
115	149	206	249	238	215	250	259	160	175	164	190	160
115	151	206	249	238	218	250	265	160	175	166	196	163
115	149	210	247	235	218	250	262	160	175	164	196	154
115	151	210	249	235	218	259	262	160	175	166	196	154
