# Supplementary material for: Reconstructing the demographic history of divergence between European river and brook lampreys using approximate Bayesian computations
Source: PeerJ. 2016 Apr 7;4:e1910. doi: 10.7717/peerj.1910 (PMC4830234; doi:10.7717/peerj.1910)
Supplement: Supplemental Information 1 [file peerj-04-1910-s001.gz › pop/pop2bet]

115	149	206	249	235	218	256	262	160	175	166	196	160
115	151	208	249	235	218	256	265	160	175	166	196	163
109	151	208	249	235	212	253	262	160	175	166	196	154
113	151	210	249	235	218	256	268	160	175	166	196	160
115	149	206	248	235	218	250	265	156	175	166	193	160
115	149	210	249	235	218	259	265	156	175	166	196	163
113	149	206	248	235	218	256	265	160	165	164	190	160
115	149	210	248	235	218	259	268	160	175	166	196	160
115	149	206	248	235	218	256	265	160	165	164	196	160
115	149	210	249	238	218	256	265	160	175	166	199	163
113	149	210	249	235	218	256	265	160	175	164	196	160
115	149	210	249	235	218	262	265	160	175	166	196	166
115	149	210	0	235	218	250	265	160	165	166	196	160
115	149	210	0	235	218	259	265	160	178	166	196	163
113	149	206	248	235	215	253	262	160	175	166	193	160
115	149	210	250	235	218	256	268	160	178	166	196	163
115	149	206	249	235	215	253	262	160	165	166	196	160
115	151	210	249	235	218	256	265	160	165	166	196	166
113	149	208	248	235	218	256	265	156	175	166	196	160
113	149	210	248	235	218	259	265	160	175	166	196	166
113	149	206	245	235	218	256	262	156	175	166	196	163
115	151	210	248	238	218	259	268	160	178	166	196	163
113	149	206	245	235	218	250	265	160	175	164	193	160
115	149	206	247	235	218	259	265	160	175	166	196	163
111	149	206	249	235	215	256	262	160	175	166	193	160
115	151	210	249	235	218	256	265	160	178	166	196	163
113	149	206	245	235	215	253	262	160	165	166	193	154
115	151	210	249	235	218	259	265	160	178	166	196	154
115	149	210	241	235	215	250	265	160	175	166	196	160
115	149	210	247	235	218	256	268	160	178	166	196	166
113	149	206	244	235	218	253	265	160	175	166	196	163
115	151	206	250	235	218	256	265	160	175	166	196	163
113	149	206	245	235	218	250	262	156	175	164	193	154
115	149	208	248	235	218	256	268	160	175	166	196	163
