# Supplementary material for: Reconstructing the demographic history of divergence between European river and brook lampreys using approximate Bayesian computations
Source: PeerJ. 2016 Apr 7;4:e1910. doi: 10.7717/peerj.1910 (PMC4830234; doi:10.7717/peerj.1910)
Supplement: Supplemental Information 1 [file peerj-04-1910-s001.gz › pop/pop2breFULL]

113	149	235	164	218	253	156	206	265	175	243	196	154
115	149	235	164	218	253	160	206	265	175	248	193	154
115	149	235	166	218	253	160	206	262	175	248	196	160
113	149	235	166	218	253	156	206	262	175	247	196	160
115	149	235	166	212	253	160	206	262	175	243	196	163
113	149	235	164	218	253	160	206	265	175	243	196	160
111	149	235	166	218	253	160	206	262	175	249	196	160
115	149	235	166	218	253	156	206	262	175	249	196	154
115	149	235	166	218	250	160	206	262	175	245	190	160
115	149	235	166	218	253	160	206	262	175	243	196	160
115	149	235	164	218	253	156	206	262	175	245	190	160
115	149	235	164	218	253	160	206	262	175	243	196	154
115	149	235	166	218	259	160	206	262	175	243	196	160
115	149	235	166	218	250	0	206	262	165	243	196	163
115	149	235	166	218	259	160	206	262	175	249	196	160
115	149	235	166	218	256	160	206	262	175	247	196	160
115	149	235	166	218	250	160	206	262	165	245	196	163
113	149	235	164	212	256	156	206	262	165	243	196	160
115	149	235	166	218	250	156	206	262	175	249	193	163
115	149	235	166	218	256	160	206	265	178	243	196	154
113	149	235	166	218	253	160	206	265	165	243	196	163
115	149	235	164	218	256	160	206	268	178	249	196	160
115	149	235	166	218	256	160	206	265	175	250	196	154
115	149	235	166	218	256	160	206	265	175	249	196	160
115	149	235	166	218	256	160	206	268	175	249	196	163
115	149	235	166	218	262	160	206	268	178	249	196	163
115	149	235	164	218	256	160	206	268	178	249	196	163
115	151	235	166	218	262	160	206	268	178	249	196	163
115	149	235	166	218	259	160	206	262	175	249	196	160
115	149	235	166	218	262	160	206	265	175	249	196	163
115	149	235	166	218	256	160	206	268	175	249	196	163
115	149	235	166	218	253	160	206	268	175	247	196	163
115	149	235	166	218	256	160	210	268	175	248	196	163
115	149	235	166	218	262	160	206	265	178	248	196	163
115	149	235	166	218	253	0	206	262	178	243	196	163
115	149	235	166	218	262	160	206	265	175	249	196	163
115	149	235	166	218	256	160	206	268	175	249	196	163
115	149	235	166	218	253	160	206	268	175	249	196	163
115	149	235	166	218	262	156	206	265	175	249	196	163
115	149	235	166	218	259	156	206	268	175	249	196	166
115	149	235	166	218	256	160	206	268	178	249	196	163
115	149	235	166	218	253	160	206	265	165	249	196	163
115	149	206	243	235	218	256	265	156	175	166	196	160
115	149	206	250	235	218	256	268	156	178	166	196	163
115	149	206	247	235	215	250	262	160	175	166	196	160
115	149	206	249	235	218	262	265	160	175	166	196	163
115	149	206	247	235	218	253	262	160	175	166	196	160
115	149	206	248	238	218	256	268	160	178	166	196	163
115	149	206	247	235	218	254	265	160	178	166	193	163
115	149	206	249	235	218	262	265	160	178	166	196	163
115	149	206	245	235	218	256	265	160	175	164	193	160
115	149	206	249	238	218	262	265	160	175	164	196	160
115	149	206	247	235	218	250	262	160	175	166	193	154
115	149	206	249	235	218	253	268	160	175	166	196	163
113	149	206	248	235	218	256	262	156	175	166	196	163
115	149	206	249	235	218	262	265	160	178	166	196	163
115	149	206	247	235	218	253	265	0	178	164	196	160
115	149	210	249	235	218	256	265	0	178	166	196	163
115	149	206	243	235	218	253	265	160	175	164	196	163
115	149	210	249	235	218	256	268	160	175	166	196	163
115	149	206	247	235	218	253	262	160	175	166	196	160
115	149	206	249	238	218	262	262	160	175	166	196	160
113	149	206	243	235	218	256	262	160	175	166	196	160
115	149	206	249	235	218	259	268	160	178	166	196	160
115	149	206	249	235	218	256	265	160	175	164	196	160
115	149	206	249	235	218	262	268	160	178	166	196	163
115	149	206	245	235	218	256	265	160	175	164	193	160
115	149	206	249	235	218	262	265	160	175	166	196	163
115	149	206	248	235	218	256	265	160	175	166	196	154
115	149	206	249	235	218	259	268	160	175	166	196	163
111	149	206	249	235	218	253	265	160	175	164	190	163
115	149	206	249	235	218	259	268	160	178	166	196	163
115	149	206	249	235	215	256	265	0	175	164	196	163
115	149	206	249	235	218	262	268	0	175	166	196	163
115	149	206	243	235	215	253	262	160	175	164	196	160
115	149	206	243	238	218	253	268	160	178	166	196	163
113	149	206	249	235	218	250	265	0	175	164	196	160
115	149	206	249	235	218	256	268	0	175	166	196	163
115	149	206	243	235	215	256	262	156	175	166	193	160
115	149	210	249	235	218	256	268	160	175	166	196	160
113	149	206	249	235	218	256	265	160	175	166	190	160
115	149	206	249	235	218	262	265	160	175	166	196	163
115	149	206	243	235	218	253	262	160	175	166	193	160
115	149	206	247	235	218	253	268	160	175	166	193	160
115	149	206	243	235	218	253	262	0	175	164	196	160
115	149	206	249	235	218	253	265	0	175	166	196	163
115	149	206	247	235	218	253	262	160	165	164	196	160
115	149	206	249	235	218	256	265	160	175	166	196	163
115	149	206	249	235	218	253	262	160	175	166	196	163
115	149	206	249	238	218	253	265	160	175	166	196	163
115	149	206	247	235	218	253	262	160	175	166	196	160
115	149	206	249	235	218	262	268	160	175	166	196	160
111	149	206	249	235	218	253	265	160	175	164	193	160
115	149	206	249	235	218	256	265	160	178	166	193	160
115	149	206	247	235	218	253	262	160	175	166	196	163
115	149	206	249	238	218	262	262	160	175	166	196	163
115	149	206	249	235	218	256	262	160	175	164	196	160
115	149	206	249	235	218	259	268	160	178	166	196	160
113	149	206	247	235	218	256	262	160	175	164	196	163
115	149	210	249	235	218	256	268	160	178	166	196	163
115	149	206	247	235	218	253	262	160	175	166	196	163
115	149	210	249	238	218	256	268	160	175	166	196	163
113	149	206	245	235	218	253	262	160	175	166	196	160
115	149	206	248	235	218	262	265	160	178	166	196	160
113	149	206	249	235	218	253	262	160	175	166	193	154
115	149	206	249	235	218	259	268	160	178	166	196	160
115	149	206	243	235	218	253	265	160	175	166	196	160
115	149	206	249	235	218	256	268	160	175	166	196	163
113	149	206	249	235	218	256	262	160	175	166	196	163
115	149	206	250	235	218	259	268	160	178	166	196	163
115	149	206	243	235	218	253	265	160	175	166	193	163
115	149	206	249	235	218	256	265	160	175	166	196	163
113	149	206	250	235	218	256	265	160	175	166	196	163
115	149	206	251	235	218	262	268	160	175	166	196	163
113	149	206	247	235	218	253	265	160	175	166	196	160
115	149	206	248	235	218	262	268	160	175	166	196	160
115	149	206	243	235	218	253	262	160	165	166	196	163
115	149	206	249	235	218	262	268	160	175	166	196	163
113	149	206	249	235	218	256	262	160	175	166	196	163
115	149	206	249	235	218	262	265	160	175	166	196	163
113	149	206	247	235	218	250	262	160	175	166	196	160
115	149	206	249	235	218	253	262	160	178	166	196	160
115	149	206	249	235	215	256	262	160	175	166	196	160
115	149	206	249	235	218	259	268	160	178	166	196	163
113	149	206	250	235	218	253	262	160	175	166	196	163
115	149	206	250	235	218	256	268	160	175	166	196	163
113	149	206	247	235	218	253	265	160	175	166	196	160
115	149	206	249	235	218	253	268	160	178	166	196	163
113	149	206	243	235	218	253	262	160	175	164	196	154
115	149	206	249	235	218	256	268	160	175	166	196	160
113	149	206	243	235	218	253	265	160	175	166	196	163
115	149	206	249	235	218	256	268	160	175	166	196	163
113	149	206	249	235	218	250	265	160	175	164	190	154
115	149	206	249	238	218	262	265	160	178	164	193	163
115	149	206	249	235	218	256	262	160	175	166	196	160
115	149	206	249	235	218	256	268	160	175	166	196	163
115	149	206	247	235	218	253	262	160	175	166	196	160
115	149	206	249	235	218	253	268	160	178	166	196	160
115	149	206	243	235	218	250	265	160	165	164	196	163
115	149	206	249	235	218	253	268	160	178	166	196	163
0	149	206	0	235	218	256	0	160	175	164	196	154
0	149	210	0	238	218	256	0	160	175	166	196	163
113	149	206	248	235	218	256	265	160	175	166	196	160
115	149	206	250	235	218	256	268	160	175	166	196	163
113	149	206	247	235	218	250	265	160	175	164	196	160
115	149	206	249	235	218	256	268	160	175	166	196	163
115	149	206	243	235	218	253	265	160	175	164	196	163
115	149	206	249	235	218	256	268	160	175	166	196	163
113	149	206	248	235	215	250	262	160	175	166	196	160
115	149	206	249	235	218	256	268	160	178	166	196	163
115	149	206	248	235	218	253	265	160	178	164	196	163
115	149	206	251	235	218	253	268	160	178	166	196	163
113	149	206	247	235	218	256	265	160	175	166	196	160
115	149	206	249	235	218	256	268	160	178	166	196	163
113	149	206	247	235	218	253	262	160	175	166	196	154
115	149	206	250	235	218	262	265	160	175	166	196	163
115	149	206	243	235	218	253	265	160	175	166	193	154
115	149	206	247	235	218	256	268	160	178	166	196	160
113	149	206	249	235	218	253	262	160	175	166	196	163
115	149	206	249	235	218	256	268	160	175	166	196	163
