# Supplementary material for: Reconstructing the demographic history of divergence between European river and brook lampreys using approximate Bayesian computations
Source: PeerJ. 2016 Apr 7;4:e1910. doi: 10.7717/peerj.1910 (PMC4830234; doi:10.7717/peerj.1910)
Supplement: Supplemental Information 3 [file peerj-04-1910-s003.gz]

Archive with 11 entries (9 files):
- ABC.Speciation.μsat
- ABC.Speciation.μsat/5.Random_Forest.R
- ABC.Speciation.μsat/3.script_simul
- ABC.Speciation.μsat/3.script_simul/SimulPAN_parallel.R
- ABC.Speciation.μsat/3.script_simul/SimulIM_parallel.R
- ABC.Speciation.μsat/3.script_simul/SimulSC_parallel.R
- ABC.Speciation.μsat/3.script_simul/Simul_I_parallel.R
- ABC.Speciation.μsat/3.script_simul/SimulAM_parallel.R
- ABC.Speciation.μsat/4.ABC_analysis.R
- ABC.Speciation.μsat/2.submit_abc.sh
- ABC.Speciation.μsat/1.readme_simul&abc.txt
